# Supplementary material for: Three-Directional Evaluation of Mitral Flow in the Rat Heart by Phase-Contrast Cardiovascular Magnetic Resonance
Source: PLoS One. 2016 Mar 1;11(3):e0150536. doi: 10.1371/journal.pone.0150536 (PMC4773091; doi:10.1371/journal.pone.0150536)
Supplement: S1 Data — Data file presenting all in vivo and ex vivo measures underlying the findings presented in this paper. (XLS) [file pone.0150536.s001.xls]

## Sheet: Code
animalID	Animal ID
ab	Banding or sham
edv	MRI in vivo end diastolic volume [µL]
esv	MRI in vivo end systolic volume [µL]
sv	MRI in vivo stroke volume [µL]
ef	MRI ejection fraction [%]
lvw	MRI left ventricular mass [mg]
co	MRI cardiac output [ml/min]
peakE	MRI peak mitral flow velocity [mm/s]
decrate	MRI deceleration rate of the mitral flow signal [m/s^2]
mitrvol	MRI total mitral inflow volume [µL]
angle	MRI angle of flow [degrees]
hr	MRI heart rate [beats/min]
PWd	Echocardiography posterior wall thickness [mm]
LVDd	Echocardiography left ventricular dimension in diastole [mm]
LVDs	Echocardiography left ventricular dimension in systole [mm]
FS	Echocardiography fractional shortening
LAD	Echocardiography left atrial dimentsion [mm]
echoE	Echocardiography peak mitral flow velocity [mm/s]
echodecrate	Echocardiography deceleration rate of the mitral flow signal [m/s^2]
echohr	Echocardiography heart rate [beats/min]
gradient	Echocardiography gradient across the stenosis [m/s]
sac_bw	Body weight at sacrifice [mg]
sac_hw	Heart weight at sacrifice [mg]
sac_lv	Left ventricle weight at sacrifice [mg]
fwhm_mm	Full width half maximum of the spatial flow profile at time of peak flow [mm]

## Sheet: Data
animalID	ab	edv	esv	sv	ef	lvw	co	peakE	decrate	mitrvol	angle	hr	PWd	LVDd	LVDs	FS	LAD	echoE	echodecrate	echohr	gradient	sac_bw	sac_hw	sac_lv	fwhm_mm
AB093	Sham	540.466	164.185	376.282	69.62	436.1	160.494	1177.3	-36.4616	393.538	22.3314	426.527	1.717	6.56	3.31	0.495427	2.96	937	-28.09	437		409	1020	682	4.6448
AB115	Sham	468.852	130.513	338.338	72.16	361.1	135.652	970	-35.0071	315.848	11.3629	400.935	1.589	6.097	2.87	0.529277	2.96	868	-26.5	458		358	840	540	3.4022
AB126	Sham	491.435	159.098	332.336	67.63	410	125.703	1041.7	-34.6474	356.431	15.8348	378.241	1.469	6.784	3.382	0.501474	3.69	846	-26.75	404		361	980	590	3.824
AB120	AB	459.086	108.846	350.24	76.29	723.2	132.475	1258.7	-53.1684	328.932	14.6027	378.241	2.233	6.784	2.877	0.575914	4.266	1171	-44.31	393	8.631	386	1660	1130	3.4489
AB128	Sham	538.737	179.443	359.294	66.69	517.2	141.229	1100.6	-36.0184	403.421	25.1565	393.074	1.738	7.07	4.029	0.430127	3.752	1059	-23.94	419		369	1380	862	5.0286
AB131	AB	495.606	148.519	347.087	70.03	882	128.851	1212	-50.7944	342.344	21.3852	371.237	2.252	7.229	2.923	0.595656	4.903	921	-28.33	336	7.94	359	1930	1130	3.6086
AB139	AB	436.503	105.591	330.912	75.81	683.3	130.073	1538.7	-67.9874	325.618	13.2517	393.074	2.252	6.873	3.634	0.471264	4.266	1549	-66.99	383	8.108	363	1480	1090	3.9795
AB140	AB	449.829	115.56	334.269	74.31	772.8	134.02	1556.6	-67.6564	313.235	18.6531	400.935	2.33	6.518	3.121	0.521172	3.989	1181	-49.5	379	6.352	389	1440	1100	4.3525
AB132	Sham	531.311	130.615	400.696	75.42	553	154.474	965.2	-25.9202	430.102	14.7383	385.515	1.738	6.478	2.883	0.554955	3.713	1071	-27.58	388		398	1260	710	4.356
AB149	Sham	551.249	157.878	393.372	71.36	511.4	167.784	1080.5	-27.448	393.836	12.9731	426.527	1.777	7.347	3.16	0.569892	3.12	1012	-29.79	439		392	980	690	4.4722
AB135	Sham	506.999	158.285	348.714	68.78	525.6	134.435	991.6	-27.4624	375.788	13.4635	385.515	1.58	6.597	3.081	0.53297	3.91	964	-28.53	410		358	1120	650	4.7187
AB143	AB	392.761	146.484	246.277	62.7	812.4	107.327	1283.3	-58.2471	250.759	11.1992	435.8	2.607	5.016	2.291	0.543262	3.792	1107	-53.67	442	5.277	337	1630	1090	3.943
AB148	AB	484.619	143.433	341.187	70.4	834.5	148.689	1445.2	-61.4494	334.773	10.9063	435.8	2.133	6.833	2.923	0.572223	4.069	1292	-56.38	445	5.486	380	1670	1050	4.3693
AB167	AB	478.211	116.984	361.226	75.54	686.4	131.662	1009.1	-35.7173	346.313	10.4336	364.487	2.37	6.281	2.607	0.584939	3.634	1059	-42.1	409	6.328	378	1780	980	4.1734
